# Supplementary material for: Double-Layer Agar (DLA) Modifications for the First Step of the Phage-Antibiotic Synergy (PAS) Identification
Source: Antibiotics (Basel). 2021 Oct 26;10(11):1306. doi: 10.3390/antibiotics10111306 (PMC8614717; doi:10.3390/antibiotics10111306)
Supplement: Supplementary file 1 [file antibiotics-10-01306-s001.zip]

Archive with 1 entries (1 files):
- antibiotics-1421921-supplementary.pdf
